# Supplementary material for: Complete chloroplast genomes of 11 Sabia samples: Genomic features, comparative analysis, and phylogenetic relationship
Source: Front Plant Sci. 2022 Dec 16;13:1052920. doi: 10.3389/fpls.2022.1052920 (PMC9800934; doi:10.3389/fpls.2022.1052920)
Supplement: Supplementary file 2 [file DataSheet_2.zip]

Archive with 5 entries (4 files):
- Supplementary processed files/BI phylogenetic tree.tre
- Supplementary processed files/ML phylogenetic tree.tre
- Supplementary processed files/MP phylogenetic tree.mtsx
- Supplementary processed files/Time tree.mtsx
- Supplementary processed files/
