# Supplementary material for: Complete chloroplast genomes of 11 Sabia samples: Genomic features, comparative analysis, and phylogenetic relationship
Source: Front Plant Sci. 2022 Dec 16;13:1052920. doi: 10.3389/fpls.2022.1052920 (PMC9800934; doi:10.3389/fpls.2022.1052920)
Supplement: Supplementary file 2 [file DataSheet_2.zip › Supplementary processed files/BI phylogenetic tree.tre]

#NEXUS
[ID: 3203877257]
begin taxa;
	dimensions ntax=14;
	taxlabels
		Sabia_parviflora-1
		Sabia_fasciculata
		Sabia_campanulata_subsp._ritchieae
		Sabia_sp-1
		Sabia_swinhoei-1
		Sabia_limoniacea
		Sabia_dielsii
		Sabia_japonica
		Sabia_schumanniana 
		Sabia_parviflora-2
		Sabia_swinhoei-2
		Sabia_sp-2
		Sabia_yunnanensis
		Meliosma_aff_cuneifolia
		;
end;
begin trees;
	translate
		1	Sabia_parviflora-1,
		2	Sabia_fasciculata,
		3	Sabia_campanulata_subsp._ritchieae,
		4	Sabia_sp-1,
		5	Sabia_swinhoei-1,
		6	Sabia_limoniacea,
		7	Sabia_dielsii,
		8	Sabia_japonica,
		9	Sabia_schumanniana ,
		10	Sabia_parviflora-2,
		11	Sabia_swinhoei-2,
		12	Sabia_sp-2,
		13	Sabia_yunnanensis,
		14	Meliosma_cuneifolia
		;
   tree con_all_compat = [&U] (1[&prob=1.00000000e+000,prob_stddev=0.00000000e+000,prob_range={1.00000000e+000,1.00000000e+000},prob(percent)="100",prob+-sd="100+-0"]:1.609585e-004[&length_mean=1.63284416e-004,length_median=1.60958500e-004,length_95%HPD={9.72559100e-005,2.31061700e-004}],10[&prob=1.00000000e+000,prob_stddev=0.00000000e+000,prob_range={1.00000000e+000,1.00000000e+000},prob(percent)="100",prob+-sd="100+-0"]:2.801042e-004[&length_mean=2.81953389e-004,length_median=2.80104200e-004,length_95%HPD={1.93900200e-004,3.73122900e-004}],((((2[&prob=1.00000000e+000,prob_stddev=0.00000000e+000,prob_range={1.00000000e+000,1.00000000e+000},prob(percent)="100",prob+-sd="100+-0"]:5.954242e-004[&length_mean=5.97729977e-004,length_median=5.95424200e-004,length_95%HPD={4.68319600e-004,7.35086800e-004}],(5[&prob=1.00000000e+000,prob_stddev=0.00000000e+000,prob_range={1.00000000e+000,1.00000000e+000},prob(percent)="100",prob+-sd="100+-0"]:5.120112e-006[&length_mean=7.43542317e-006,length_median=5.12011200e-006,length_95%HPD={1.04015600e-008,2.23837300e-005}],11[&prob=1.00000000e+000,prob_stddev=0.00000000e+000,prob_range={1.00000000e+000,1.00000000e+000},prob(percent)="100",prob+-sd="100+-0"]:5.075729e-006[&length_mean=7.34863713e-006,length_median=5.07572900e-006,length_95%HPD={1.00546300e-008,2.20755900e-005}])[&prob=1.00000000e+000,prob_stddev=0.00000000e+000,prob_range={1.00000000e+000,1.00000000e+000},prob(percent)="100",prob+-sd="100+-0"]:1.116544e-003[&length_mean=1.11842474e-003,length_median=1.11654400e-003,length_95%HPD={9.37322400e-004,1.29838200e-003}])[&prob=1.00000000e+000,prob_stddev=0.00000000e+000,prob_range={1.00000000e+000,1.00000000e+000},prob(percent)="100",prob+-sd="100+-0"]:6.711817e-004[&length_mean=6.73291015e-004,length_median=6.71181700e-004,length_95%HPD={5.36252100e-004,8.18796000e-004}],(6[&prob=1.00000000e+000,prob_stddev=0.00000000e+000,prob_range={1.00000000e+000,1.00000000e+000},prob(percent)="100",prob+-sd="100+-0"]:2.559891e-004[&length_mean=2.58918994e-004,length_median=2.55989100e-004,length_95%HPD={1.72452800e-004,3.47074800e-004}],12[&prob=1.00000000e+000,prob_stddev=0.00000000e+000,prob_range={1.00000000e+000,1.00000000e+000},prob(percent)="100",prob+-sd="100+-0"]:2.810596e-004[&length_mean=2.83926464e-004,length_median=2.81059600e-004,length_95%HPD={1.95175800e-004,3.78750900e-004}])[&prob=1.00000000e+000,prob_stddev=0.00000000e+000,prob_range={1.00000000e+000,1.00000000e+000},prob(percent)="100",prob+-sd="100+-0"]:1.360956e-003[&length_mean=1.36414403e-003,length_median=1.36095600e-003,length_95%HPD={1.16782700e-003,1.56632400e-003}])[&prob=1.00000000e+000,prob_stddev=0.00000000e+000,prob_range={1.00000000e+000,1.00000000e+000},prob(percent)="100",prob+-sd="100+-0"]:1.287739e-003[&length_mean=1.28970909e-003,length_median=1.28773900e-003,length_95%HPD={1.09075200e-003,1.49359700e-003}],((4[&prob=1.00000000e+000,prob_stddev=0.00000000e+000,prob_range={1.00000000e+000,1.00000000e+000},prob(percent)="100",prob+-sd="100+-0"]:1.673704e-004[&length_mean=1.69988565e-004,length_median=1.67370400e-004,length_95%HPD={1.01057500e-004,2.41578300e-004}],7[&prob=1.00000000e+000,prob_stddev=0.00000000e+000,prob_range={1.00000000e+000,1.00000000e+000},prob(percent)="100",prob+-sd="100+-0"]:1.320129e-004[&length_mean=1.34480591e-004,length_median=1.32012900e-004,length_95%HPD={7.52124000e-005,1.98832600e-004}])[&prob=1.00000000e+000,prob_stddev=0.00000000e+000,prob_range={1.00000000e+000,1.00000000e+000},prob(percent)="100",prob+-sd="100+-0"]:3.214387e-003[&length_mean=3.21788047e-003,length_median=3.21438700e-003,length_95%HPD={2.85607000e-003,3.56019800e-003}],14[&prob=1.00000000e+000,prob_stddev=0.00000000e+000,prob_range={1.00000000e+000,1.00000000e+000},prob(percent)="100",prob+-sd="100+-0"]:7.581117e-002[&length_mean=7.58401955e-002,length_median=7.58111700e-002,length_95%HPD={7.33995500e-002,7.83957800e-002}])[&prob=1.00000000e+000,prob_stddev=0.00000000e+000,prob_range={1.00000000e+000,1.00000000e+000},prob(percent)="100",prob+-sd="100+-0"]:6.046494e-004[&length_mean=6.08351161e-004,length_median=6.04649400e-004,length_95%HPD={3.88113800e-004,8.29698000e-004}])[&prob=1.00000000e+000,prob_stddev=0.00000000e+000,prob_range={1.00000000e+000,1.00000000e+000},prob(percent)="100",prob+-sd="100+-0"]:4.086711e-004[&length_mean=4.11405581e-004,length_median=4.08671100e-004,length_95%HPD={3.01922600e-004,5.34995400e-004}],(((3[&prob=1.00000000e+000,prob_stddev=0.00000000e+000,prob_range={1.00000000e+000,1.00000000e+000},prob(percent)="100",prob+-sd="100+-0"]:7.681724e-004[&length_mean=7.71296015e-004,length_median=7.68172400e-004,length_95%HPD={6.23574500e-004,9.21132600e-004}],13[&prob=1.00000000e+000,prob_stddev=0.00000000e+000,prob_range={1.00000000e+000,1.00000000e+000},prob(percent)="100",prob+-sd="100+-0"]:6.681370e-004[&length_mean=6.69918782e-004,length_median=6.68137000e-004,length_95%HPD={5.38213600e-004,8.10476700e-004}])[&prob=1.00000000e+000,prob_stddev=0.00000000e+000,prob_range={1.00000000e+000,1.00000000e+000},prob(percent)="100",prob+-sd="100+-0"]:7.830436e-005[&length_mean=8.07568824e-005,length_median=7.83043600e-005,length_95%HPD={3.44541300e-005,1.29972800e-004}],9[&prob=1.00000000e+000,prob_stddev=0.00000000e+000,prob_range={1.00000000e+000,1.00000000e+000},prob(percent)="100",prob+-sd="100+-0"]:2.897214e-004[&length_mean=2.92428861e-004,length_median=2.89721400e-004,length_95%HPD={2.00562400e-004,3.83936800e-004}])[&prob=1.00000000e+000,prob_stddev=0.00000000e+000,prob_range={1.00000000e+000,1.00000000e+000},prob(percent)="100",prob+-sd="100+-0"]:1.076098e-003[&length_mean=1.07783545e-003,length_median=1.07609800e-003,length_95%HPD={9.04936500e-004,1.26594600e-003}],8[&prob=1.00000000e+000,prob_stddev=0.00000000e+000,prob_range={1.00000000e+000,1.00000000e+000},prob(percent)="100",prob+-sd="100+-0"]:2.470018e-003[&length_mean=2.47057895e-003,length_median=2.47001800e-003,length_95%HPD={2.20006900e-003,2.73651900e-003}])[&prob=1.00000000e+000,prob_stddev=0.00000000e+000,prob_range={1.00000000e+000,1.00000000e+000},prob(percent)="100",prob+-sd="100+-0"]:5.804579e-004[&length_mean=5.83224094e-004,length_median=5.80457900e-004,length_95%HPD={4.47861300e-004,7.28472300e-004}])[&prob=1.00000000e+000,prob_stddev=0.00000000e+000,prob_range={1.00000000e+000,1.00000000e+000},prob(percent)="100",prob+-sd="100+-0"]:1.911438e-003[&length_mean=1.91434265e-003,length_median=1.91143800e-003,length_95%HPD={1.68048500e-003,2.16114200e-003}]);
end;
