# Supplementary material for: Complete chloroplast genomes of 11 Sabia samples: Genomic features, comparative analysis, and phylogenetic relationship
Source: Front Plant Sci. 2022 Dec 16;13:1052920. doi: 10.3389/fpls.2022.1052920 (PMC9800934; doi:10.3389/fpls.2022.1052920)
Supplement: Supplementary file 2 [file DataSheet_2.zip › Supplementary processed files/ML phylogenetic tree.tre]

(Sabia_parviflora-1:0.0001572067,((((Sabia_fasciculata:0.0005928790,(Sabia_swinhoei-1:0.0000015027,Sabia_swinhoei-2:0.0000015027)100:0.0011229687)100:0.0006715084,(Sabia_limoniacea:0.0002514545,Sabia_sp-2:0.0002804169)100:0.0013693625)100:0.0012961722,((Sabia_sp-1:0.0001637804,Sabia_dielsii:0.0001285428)100:0.0032883357,Meliosma_aff_cuneifolia:0.0771517008)100:0.0005569496)98:0.0004018755,(((Sabia_campanulata_subsp._ritchieae:0.0007700872,Sabia_yunnanensis:0.0006684131)100:0.0000730069,Sabia_schumanniana:0.0002881382)100:0.0010802004,Sabia_japonica:0.0024859308)100:0.0005748141)100:0.0019299638,Sabia_parviflora-2 :0.0002770372);
